# Supplementary material for: High-content fluorescence imaging with the metabolic flux assay reveals insights into mitochondrial properties and functions
Source: Commun Biol. 2020 May 29;3:271. doi: 10.1038/s42003-020-0988-z (PMC7260371; doi:10.1038/s42003-020-0988-z)
Supplement: Supplementary file 4 — Supplementary Data [file 42003_2020_988_MOESM4_ESM.xlsx]

## Sheet: Figure 2
	Figure 2A
	1.5	3	6	12.5	25	50
	5.78852	10.544	31.1232	67.7603	111.171	189.307
	5.83368	12.732	28.479	67.8702	108.127	185.595
	13.1629	7.36533	23.2376	72.4871	116.866	185.611
	3.77137	12.5989	26.5809	62.5484	113.776	178.387
	10.9537	9.78228	30.8597	63.9359	118.799	176.373
	4.52153	11.1623	29.3218	64.4652	108.396	183.09
	6.95552	5.66419	22.5582	65.3813	106.868	174.823
	14.8115	9.13624	27.1889	67.623	113.99	174.382
	6.16136			56.7408	113.472
	13.3054			59.6756	116.123
	Figure 2B
	1.5	3	6	12.5	25	50
	185.233	156.516	248.986	271.041	222.341	189.307
	186.678	178.597	227.832	271.481	216.254	185.595
	120.684	90.627	212.648	250.193	233.732	178.387
	350.518	146.18	246.878	255.744	227.553	176.373
	144.689	168.705	234.575	257.861	237.598	185.611
	222.577	203.711	180.466	261.525	216.792	183.09
	197.163	117.845	217.511	270.492	213.735	174.823
	425.771	201.582		226.963	227.979	174.382
				238.702	226.944
					232.246
	Figure 2C
	1.5	3	6	12.5	25	50
	147.991	270.19	178.836	175.748	168.165	195.957
	131.398	107.463	169.787	168.997	172.299	189.838
	289.85	128.353	139.724	184.699	183.639	153.581
	104.863	67.4971	173.96	184.551	180.6	184.226
	324.75	106.172	177.322	197.713	184.235	179.825
	115.598	290.92	174.812	167.202	163.968	192.131
	156.666	115.831	135.639	162.8	170.293	187.276
	326.152	146.403	177.939	172.305	179.119	152.117
	171.317	87.7687		167.416	180.117	180.546
	394.472	146.412		184.539	180.085	177.796
	Figure 2D
		OCR			Nuclei Intensity
	2	0.847785	0.022897	8	1.02	0.0554	8
	3	0.957488	0.1234	8	1.01	0.0868	8
	4	0.96366	0.147812	8	0.985	0.105	8
	5	1.03567	0.164601	8	1.02	0.118	8
	6	1.26455	0.127035	8	1.01	0.0968	8
	7	1.03651	0.057414	8	1.01	0.0546	8
	8	1.0675	0.145807	8	0.978	0.0517	8
	9	1.10018	0.113611	8	0.975	0.0667	8
	10	0.97662	0.095137	8	0.998	0.101	8
	11	0.750031	0.052123	8	1.04	0.0905	8
	Figure 2E
		G1			S			G2/M
		mean	sd	n	mean	sd	n	mean	sd	n
	Vehicle	74	4	10	7	2	10	6	3	10
	1 nM	58	3	10	10	1	10	17	3	10
	5 nM	59	3	10	8	1	10	18	2	10
	10 nM	33	7	10	9	2	10	39	5	10
	Figure 2F
		Veh		10nm		5nm		1 nM
	Rel. Intensity	mean	SD	mean	SD	mean	SD	mean	SD
	203373	1	0	2	1	1	0	4	0
	406745	1	1	2	1	2	0	5	2
	610118	3	2	2	1	2	0	4	1
	813490	7	4	2	1	4	1	4	0
	1016863	14	5	3	1	7	2	5	1
	1220235	20	5	3	1	10	1	16	0
	1423608	12	5	3	1	12	1	16	2
	1626980	7	1	4	1	10	3	6	2
	1830353	5	1	5	2	6	1	6	1
	2033726	4	1	4	1	4	1	6	1
	2237098	5	0	4	1	5	1	6	0
	2440471	5	0	3	1	4	1	4	0
	2643843	4	1	5	1	4	0	5	1
	2847216	3	1	6	1	5	0	6	0
	3050588	2	1	8	2	4	0	6	2
	3253961	1	0	8	2	5	1	6	2
	3457334	1	0	8	1	3	0	3	1
	3660706	1	0	10	3	2	0	3	2
	3864079	1	0	6	1	1	0	2	0
	4067451	1	0	4	1	1	0	0	0
	4270824	0	0	1	1	1	0	0	0
	4474196	0	0	1	0	1	0	0	0
	4677569	0	0	1	0	1	0	0	0
	4880941	0	0	0	0	1	0	0	0
	5084314	0	0	0	0	1	0	0	0
	5287687	0	0	1	0	0	0	0	0
	5491059	0	0	1	1	0	0	0	0
	5694432	0	0	1	0	0	0	0	0
	5897804	0	0	0	0	0	0	0	0
	6101177	0	0	1	1	0	0	0	0
	6304549	0	0	0	0	0	0	0	0
	6507922	0	0	0	0	0	0	0	0
	6711294	0	0	0	0	0	0	0	0
	6914667	0	0	0	0	0	0	0	0
	7118040	0	0	0	0	0	0	0	0
	7321412	0	0	0	0	0	0	0	0
	7524785	0	0	0	0	0	0	0	0
	7728157	0	0	0	0	0	0	0	0
	7931530	0	0	0	0	0	0	0	0
	8134902	0	0	0	0	0	0	0	0
	8338275	0	0	0	0	0	0	0	0
	8541648	0	0	0	0	0	0	0	0
	8745020	0	0	0	0	0	0	0	0
	8948393	0	0	0	0	0	0	0	0
	9151765	0	0	0	0	0	0	0	0
	9355138	0	0	0	0	0	0	0	0
	9558510	0	0	0	0	0	0	0	0
	9761883	0	0	0	0	0	0	0	0
	9965255	0	0	0	0	0	0	0	0
	10168628	0	0	0	0	0	0	0	0
	10372001	0	0	0	0	0	0	0	0
	Figure 2G
		Vehicle	10nM Taxol
		14.1689	31.0793
		13.8512	26.9154
		14.7509	23.7373
		13.3881	25.577
		12.5898	24.3027
		14.4338	23.6415
		14.8935	24.5967
		13.9056	32.8858
		13.3496	25.1347
		12.9314	25.0593
		12.3399	17.2951
		12.9151	23.9658
		14.3623	22.3622
		13.6983	28.6852
		13.6535	28.9981
		16.8364	27.0825
		12.6718	27.075
		14.3234	25.5708
		12.96	18.9346
		11.4192	20.9111
	Figure 2H
		Vehicle	10 nM Taxol
		14	16.5
		15	16.9
		14.4	15.3
		15	16.4
		14.9	16
		15.1	16.5
		14.5	15.9
		14.9	16.3
		14.6	15.2
		14.7	17.5
		14.7	15.9
		15.2	16.6
		15	17.3
		14.4	16.9
			16.9
			16.7

## Sheet: Figure 3
	Figure 3A
	Time (minutes)	S2013-Rho0-Mitostress																				S2013-Rho0-Ctr																				S2013-wt-Mitostress
	1.30279	2.8552	2.89324	1.91806	4.98439	3.25366	5.76683															1.05024	1.10814	2.27874	2.42368	5.69316	3.24977	4.7391	1.50643	3.57483	5.72205	3.35783	5.951	3.75444	4.7861	2.92513	5.75293	4.09797	-0.340792	9.04578	8.73387	217.005	212.352	197.552	197.279	219.482	199.514
	7.81663	1.75394	1.54465	3.02453	3.28414	1.97568	4.76041															1.47425	1.46555	1.09317	2.10598	5.04962	0.5116	4.4612	2.36893	2.02665	4.16017	2.76685	2.66072	1.39917	3.27604	2.43083	2.87539	1.34291	-0.95955	8.26344	6.83655	210.437	200.938	185.574	185.017	204.717	192.133
	14.262	0.324659	1.46506	3.74909	2.93054	1.98706	4.25834															1.20927	1.19502	1.14289	2.61817	5.86857	-2.40395	3.52217	1.69145	2.00097	2.60304	1.52303	3.73029	-0.487259	2.27899	1.00017	2.40294	1.69757	-1.54277	7.4298	6.38386	211.342	199.729	185.002	184.405	202.834	192.298
	20.8019	0.776619	-0.412555	4.43124	1.50438	0.209579	3.52129															1.02702	1.84254	-0.031436	0.689779	4.47156	-4.4806	1.88275	0.263263	0.896547	1.09878	0.357112	3.85754	-1.87933	0.426437	0.383516	0.773729	0.086789	-1.79178	5.94589	4.217	60.6622	59.9382	56.4145	54.3053	71.1872	56.0532
	27.3331	-0.365055	0.04729	3.98153	1.09055	-1.11331	3.74412															1.13797	1.95803	0.481632	1.13815	4.13924	-6.75498	0.667542	-0.645083	0.655069	2.08951	1.16588	5.27727	-1.92433	0.910907	0.209024	0.981222	1.63321	-2.13377	5.31182	3.33827	59.396	59.2171	55.3018	54.1048	69.1611	56.0603
	33.934	0.220717	-1.13782	3.16842	1.96443	0.898766	3.12038															1.17413	1.86879	-0.186183	1.72181	5.22802	-7.76013	0.472892	0.179719	0.542683	1.30056	0.775009	4.21687	-1.67683	0.070322	-0.421261	0.977451	-0.274133	-3.10701	4.50539	4.49842	365.877	360.086	305.803	360.543	375.747	473.619
	40.3809	1.24293	-0.729642	2.57484	2.40444	-1.27015	3.03819															2.11561	1.71994	1.16911	1.98074	6.05208	-7.02975	1.74624	1.90258	1.89501	1.78177	2.93488	5.66875	-0.060222	1.84161	0.238897	1.78345	2.07119	-2.53857	6.08337	3.14697	393.375	398.304	328.466	389.775	420.201	464.107
	47.0094	-0.091756	-0.944861	2.35637	1.49298	0.962008	2.51221															1.48745	1.24667	0.233455	0.057919	4.47777	-7.01403	0.772262	-0.441794	1.21105	1.01792	1.16149	4.07927	-1.78521	-0.091475	0.538652	0.710586	-0.343439	-3.22192	4.70732	4.04305	34.5932	35.0881	33.0007	31.1534	44.3507	31.725
	53.0709	0.160961	1.10167	2.20955	0.913743	0.31738	2.9822															1.55961	3.53171	0.12032	4.18332	5.83117	-7.7955	0.071643	1.24073	1.41681	3.11991	0.459789	4.66848	-1.62821	0.973554	0.916091	-0.127623	1.50482	-1.83072	5.46881	5.07587	38.0571	39.152	36.3297	36.1598	47.9359	36.3246
	58.484	0.505924	2.06123	3.81502	2.69973	1.1532	5.01736															1.85148	3.07456	1.21701	2.9643	5.99041	-5.69996	2.38411	3.95757	0.709304	2.69463	3.52773	6.95193	-0.823781	0.408437	1.38056	0.230052	4.91513	-0.058192	6.54347	5.43652	39.2855	37.924	35.4272	36.1796	49.614	38.0703
	63.8855	-0.436608	1.61475	1.41256	2.83159	0.700647	3.80648															0.227799	1.34258	1.53476	0.24023	3.8224	-7.32031	1.0465	0.825796	1.22344	2.31883	0.595026	4.64061	-2.83459	0.170442	1.34086	-0.128398	11.027	-3.08835	6.71332	4.64703	35.9944	34.7539	33.5409	34.1218	47.2324	35.5324
	Figure 3B
		Integral MitoTreckerDeepRed, 106		OCR (pmol/min/cell)
		mean	sd
	WT	8.6125	2.47	207.633	193.258	194.455	192.061	186.704	179.991	177.832	176.248	179.77	178.759	175.516	166.34	162.663	170.134	173.384	170.794	169.949	161.471
	ρ0	1.45303	0.738828	8.60098	9.90476	12.3731	9.3035	10.1242	7.24555	7.49662	9.3101	6.77571	8.2335	8.06902	6.68028	8.78349	6.04881	6.97733
	Figure 3C
			mean	sd	ocr
		NT	3.83425	0.425142	283.311	282.814	277.597	290.088	285.207
		PGC1α	2.07178	0.398914	186.941	174.542	188.44	193.86	191.315
		PRC1	1.70497	0.158821	217.791	231.839	215.268	224.146	211.5
	figure 3D
		raw				transformed
		NT	PGC1α	PRC1		NT	PGC1α	PRC1
		7.60417e-05	0.000107	0.000121		7.60417	10.7	12.1
		7.98618e-05	8.81e-05	0.000166		7.98618	8.81	16.6
		6.22639e-05	9.02e-05	0.000127		6.22639	9.02	12.7
		8.75591e-05	0.000105	0.000125		8.75591	10.5	12.5
		7.58628e-05	0.0001	0.000115		7.58628	10	11.5
			6.36e-05				6.36
	Figure 3E
	V	1.8	8	40	200	1000
	69.3064	63.2878	26.1702	29.5914	27.847	22.6705
	71.9455	54.9578	33.6766	29.1293	23.3119	23.5086
	73.2899	63.9824	25.9884	26.0962	27.9753	22.3013
	76.4545	60.0121	25.7153	28.8107	29.525	23.4936
		56.4675	30.195	24.0424		22.6169
	Figure 3F
			DMSO					1.8				8					40
		G	50	53	56	52	50	48	48	56	57	52	38	41	45	44	39	43	44	42	36	47
		F	28	24	24	26	27	30	36	24	27	27	44	37	35	37	37	38	37	35	43	36
	Figure 3G
	WT					RhoA-KO					RhoC-KO
	43.1395	39.6314	40.678	36.5957	44.3333	80.4363	67.8995	68.1235	75.1199	74.1825	26.8403	29.2053	25.1633	25.014	27.3855
	Figure 3H
	WT	RhoA-KO	RhoC-KO
	1.11675	1.09703	1.56884
	1.05218	0.793106	1.31811
	0.99746	0.983583	1.30757
	0.831089	0.72453	1.36209
	1.00253	0.863651	1.53378

## Sheet: Figure 4
	Figure 4A
	OCR (pmol/min)	MOMP Mean[TMRE]
	214.204	12121
	218.603	9579
	216.428	10393
	221.488	10302
	142.361	10849
	139.144	10478
	129.836	12067
	133.713	9758
	57.0013	7299
	64.0838	7486
	53.1359	6989
	57.6938	7421
	39.9986	4005
	40.9911	3156
	37.3767	4411
	42.6435	3001
	figure 4B
	V	0.5	1.0	5	10
	159.668	214.204	142.361	57.0013	39.9986
	154.658	218.603	139.144	64.0838	40.9911
	160.389	216.428	129.836	53.1359	37.3767
	169.723	221.488	133.713	57.6938	42.6435
	159.581	221.378	122.502	54.5976	47.9005
	163.865	212.781	130.638	54.9758	39.1973
	187.732	212.845	120.203	51.0603	40.5057
	157.593	215.664	114.353	51.7435	40.9049
	Figure 4C
		DMSO		0.5		1.0		5		10
	500	0	0	0	0	0	0	0	0	0	0
	1000	0	0	0	0	0	0	0	0	0	0
	1500	0	0	0	0	0	0	0	0	0	0
	2000	0	0	0	0	0	0	0	0	0	0
	2500	0	0	0	0	0	0	0	0	0	0
	3000	0	0	0	0	0	0	0	0	0	0
	3500	0	0	0	0	0	0	0	0	0	0
	4000	0	0	0	0	0	0	0	0	0	0
	4500	0	0	0	0	0	0	0	0	0	0
	5000	0	0.001342	0	0	0	0.000746	0	0.002763	4	0.013159
	5500	0	0.003016	0	0.000789	0	0.000756	3	0.015554	25	0.050982
	6000	1	0.008786	0	0.002504	0	0.001875	7	0.047035	38	0.025702
	6500	2	0.020332	1	0.006415	1	0.003048	11	0.078494	20	0.033611
	7000	4	0.038851	2	0.011389	1	0.00943	13	0.080178	8	0.030086
	7500	7	0.048922	4	0.026456	3	0.025228	13	0.057911	4	0.018513
	8000	10	0.051096	6	0.032966	6	0.041456	12	0.022343	1	0.006004
	8500	10	0.034819	7	0.033959	7	0.033843	10	0.013559	0	0.003684
	9000	11	0.022586	10	0.032982	9	0.032171	8	0.025311	0	0.001614
	9500	10	0.012189	10	0.026717	10	0.020968	7	0.040453	0	0.000785
	10000	9	0.019178	10	0.017128	9	0.014263	5	0.040775	0	0.00053
	10500	7	0.017316	10	0.004009	9	0.016745	3	0.041255	0	0.000566
	11000	6	0.019556	7	0.008544	8	0.009538	2	0.032563	0	0.000765
	11500	5	0.026384	7	0.01955	7	0.017819	2	0.026438	0	0
	12000	4	0.020982	6	0.022116	6	0.01685	1	0.02329	0	0.000566
	12500	4	0.029463	5	0.024933	5	0.025653	1	0.017463	0	0
	13000	2	0.01735	3	0.014686	4	0.01729	1	0.014687	0	0
	13500	2	0.017919	3	0.013715	3	0.013875	0	0.007969	0	0
	14000	1	0.008924	2	0.016766	2	0.015827	0	0.007004	0	0
	14500	1	0.010178	2	0.013839	2	0.012635	0	0.007267	0	0
	15000	1	0.008461	1	0.011683	2	0.010092	0	0.005878	0	0
	15500	0	0.003987	1	0.008984	1	0.011568	0	0.002754	0	0
	16000	0	0.003278	1	0.007417	1	0.008535	0	0.004093	0	0
	16500	0	0.001861	1	0.006267	1	0.004409	0	0.002235	0	0
	17000	0	0.002765	1	0.005674	1	0.003687	0	0.001092	0	0
	17500	0	0.001742	0	0.004053	0	0.002099	0	0.000979	0	0
	18000	0	0.000804	0	0.002877	0	0.002745	0	0.002878	0	0
	18500	0	0.000506	0	0.001973	0	0.002181	0	0.000635	0	0
	19000	0	0.000871	0	0.001066	0	0.001021	0	0.000389	0	0
	19500	0	0.001959	0	0.001969	0	0.002272	0	0.000746	0	0
	20000	0	0	0	0.00113	0	0.00253	0	0.000389	0	0
	20500	0	0	0	0.001507	0	0.000395	0	0	0	0
	21000	0	0	0	0.00089	0	0.001117	0	0	0	0
	21500	0	0	0	0.000454	0	0.00079	0	0	0	0
	22000	0	0	0	0.000377	0	0.000645	0	0.000446	0	0
	22500	0	0.000506	0	0.000725	0	0.000395	0	0	0	0
	23000	0	0	0	0	0	0.000395	0	0	0	0
	23500	0	0	0	0.000377	0	0.000395	0	0	0	0
	24000	0	0	0	0	0	0	0	0	0	0
	24500	0	0	0	0	0	0	0	0	0	0
	25000	0	0	0	0	0	0	0	0	0	0
	Figure 4D
	Time (minutes)	DMSO										AA 1.8 nM										AA 8 nM										AA 40 nM										AA 200 nM
	1.352	60.8771	62.6473	64.284	70.1271	44.5265						48.4269	40.2722	45.8751	44.4939	39.8259						7.02802	12.9475	8.16934	8.45475	9.54952						6.83876	8.8756	7.16754	8.59756	4.61469						6.26059	5.61305	9.44584	-12.3641	9.43359
	6.99037	56.1567	58.7959	60.1403	63.3049	41.59						45.0222	37.3655	45.6606	42.0113	38.7532						5.84708	11.296	5.71513	5.51692	8.76866						7.74772	7.42139	5.27936	7.19639	3.82902						5.94445	2.83486	6.03241	-12.2533	7.09506
	12.7416	52.5357	57.4516	59.0539	59.9422	39.8749						45.8163	37.2408	44.1797	42.9535	38.1679						8.97903	13.3808	7.95781	7.02589	10.0176						8.30959	9.35938	6.71212	7.58209	5.58665						5.50493	4.42734	13.0156	-12.3728	6.78777
	18.3896	53.806	57.7444	58.3819	60.3123	39.7323						46.834	38.0727	45.1184	42.4699	37.9011						8.81401	14.3462	7.82404	7.57753	9.19507						8.80984	10.1545	7.06309	7.45819	4.95269						7.18136	4.65366	8.16794	-10.8137	7.21038
	24.0815	48.0514	53.2547	48.9901	51.5537	33.7717						41.7136	33.0215	40.0725	41.0777	33.6852						8.58787	13.0898	3.88276	12.2869	7.98214						4.67791	7.63886	2.31523	4.09342	0.647261						4.47791	11.3864	8.87557	-16.1874	0.90718
	29.7051	46.8088	54.1322	46.2623	49.431	32.5847						40.9592	31.5621	39.0979	41.6419	33.1034						7.99688	13.2763	3.94783	12.354	8.73151						5.79804	7.53901	1.53638	2.96243	0.486729						3.13895	11.7538	4.49002	-15.3662	0.83733
	Figure 4E
	raw data						transformed data
	CTL	3μM	30μM	50μM	200μM		CTL	3μM	30μM	50μM	200μM
	1823555	2602586	3448179	4590065	4644764		1.82356	2.60259	3.44818	4.59007	4.64476
	2477645	2978425	2995384	3853123	4012711		2.47764	2.97843	2.99538	3.85312	4.01271
	2196158	2650718	3375475	3783705	3983036		2.19616	2.65072	3.37547	3.7837	3.98304
	2135825	2790195	3707772	3466310	3180037		2.13583	2.7902	3.70777	3.46631	3.18004
	2147608	2711610	3510611	3440357	3271549		2.14761	2.71161	3.51061	3.44036	3.27155
	1972999						1.973
	2252617						2.25262
	2474907						2.47491
	2239429						2.23943
	2117028						2.11703
	Figure 4F
	MitoROS Integral[MitoSOX], 106	sd	OCR (pmol/min)
	2.18378	0.200376	0.416397	1.32854	-0.175506	0.289589	-1.85902
	3.40748	0.261398	47.957	44.3792	39.331	30.4239
	2.74671	0.14731	3.71583	4.32301	4.47116	4.43562	1.67873
	3.81842	0.60297	43.0707	27.489	29.9406	42.4211
	3.82671	0.46487	26.5233	25.393	24.7302	24.1287	23.5191
